# Supplementary material for: Fluorescent Soybean Hairy Root Construction and Its Application in the Soybean—Nematode Interaction: An Investigation
Source: Biology (Basel). 2021 Dec 20;10(12):1353. doi: 10.3390/biology10121353 (PMC8699024; doi:10.3390/biology10121353)
Supplement: Supplementary file 1 [file biology-10-01353-s001.zip]

Archive with 2 entries (2 files):
- Figure S1.pdf
- Table S1-S3.xlsx
