# Supplementary material for: Fluorescent Soybean Hairy Root Construction and Its Application in the Soybean—Nematode Interaction: An Investigation
Source: Biology (Basel). 2021 Dec 20;10(12):1353. doi: 10.3390/biology10121353 (PMC8699024; doi:10.3390/biology10121353)
Supplement: Supplementary file 1 [file biology-10-01353-s001.zip › Table S1-S3.xlsx]

## Sheet: Table S1
Table S1. Primer pairs for cloning GmHS1pro-1,
Locus	Name	Sequence
Glyma.02g255400	ORF.f	ATGGTTGATCTAGATTGGCAAACAAAGAT
	ORF.r	TTAATTTTGGTTGTAATAACCAAGAAAGGTCTT

## Sheet: Table S2
Table S2. Primer pairs for qPCR assay
Description	Locus	Name	Sequence
Reference	Glyma.05g114900	q.elf1a-f	TGCCGCCAAGAAGAAGTGAT
		q.elf1a-r	GCGGACACTTCAAAATATAACTGGT
Target	Glyma.02g255400	q.hs1-f	GAGCTCCGAGGCCGATAATG
		q.hs1-r	GTGTGAGTAAGATGGAATTGAAGTG

## Sheet: Table S3
Table S3. Phytohormone contents in WT and OE soybean plants.
Class	CAS	Compounds	Index	WT1	WT2	WT3	OE1	OE2	OE3
Auxin	61-54-1	Tryptamine	TRA	0.15749	0.09237	0.15722	0.14896	0.14754	0.0378
Auxin	1060809-98-4	Indole-3-acetyl-L-phenylalanne methyle ester	IAA-Phe-Me	0.21646	0.18738	0.21737	0.31738	0.20407	0.20267
Auxin	1204-06-4	3-Indoleacrylic acid	IA	1.038	0.69138	0.58	1.19789	1.01115	0.77857
Auxin	1912-33-0	Methyl indole-3-acetate	MEIAA	3.33086	0.7773	1.43691	2.1194	2.38432	1.1551
Auxin	771-51-7	3-Indoleacetonitrile	IAN	0.825	1.05455	0.70796	1.23923	1.37231	1.30833
Auxin	830-96-6	3-Indolepropionic acid	IPA	0.42774	0.92156	1.14786	0.96789	0.74505	1.57927
Auxin	771-50-6	Indole-3-carboxylic acid	ICA	2.47309	1.44628	3.21316	2.35237	2.08177	1.98765
Auxin	2971-31-5	2-oxindole-3-acetic acid	OxIAA	17.1645	12.2382	11.3512	18.3879	17.0027	10.2263
Auxin	73-22-3	L-tryptophan	TRP	4849.51	1740.16	2755.22	2645.85	2476.21	1144.01
Auxin	487-89-8	Indole-3-carboxaldehyde	ICAld	34.324	19.3756	23.8123	25.8945	26.0515	13.3966
Auxin	87-51-4	Indole-3-acetic acid	IAA	2.33713	2.13336	3.33273	3.34472	3.61113	4.1608
Auxin	57105-48-3	Indole-3-acetyl glutamic acid	IAA-Glu	2.98654	2.77026	3.93228	3.74825	3.91094	4.18889
Auxin	2456-73-7	Indole-3-acetyl-L-aspartic acid	IAA-Asp	59.3568	66.9081	83.1148	91.0848	70.958	85.4804
Auxin	57105-39-2	N-(3-Indolylacetyl)-L-alanine	IAA-Ala	N/A	N/A	N/A	N/A	N/A	N/A
Auxin	13113-08-1	Indole-3-acetyl glycine	IAA-Gly	N/A	N/A	N/A	N/A	N/A	N/A
Auxin	1821-52-9	Indole-3-lactic acid	ILA	N/A	N/A	N/A	N/A	N/A	N/A
Auxin	36838-63-8	N-(3-Indolylacetyl)-L-leucine	IAA-Leu	N/A	N/A	N/A	N/A	N/A	N/A
Auxin	30372-97-3	Indole-3-acetyl-L-leucine methyl ester	IAA-Leu-Me	N/A	N/A	N/A	N/A	N/A	N/A
Auxin	19817-95-9	1-O-indol-3-ylacetylglucose	IAA-Glc	N/A	N/A	N/A	N/A	N/A	N/A
Auxin	57105-50-7	N-(3-Indolylacetyl)-L-phenylalanine	IAA-Phe	N/A	N/A	N/A	N/A	N/A	N/A
Auxin	-	Indole-3-acetyl-L-glutamic acid dimethyl ester	IAA-Glu-diMe	N/A	N/A	N/A	N/A	N/A	N/A
Auxin	57105-42-7	N-(3-Indolylacetyl)-L-valine	IAA-Val	N/A	N/A	N/A	N/A	N/A	N/A
Auxin	1308991-15-2	Indole-3-acetyl-L-valine methyl ester	IAA-Val-Me	N/A	N/A	N/A	N/A	N/A	N/A
Auxin	879-37-8	3-Indole acetamide	IAM	N/A	N/A	N/A	N/A	N/A	N/A
Auxin	133-32-4	Indole-3-butyric acid	IBA	N/A	N/A	N/A	N/A	N/A	N/A
Auxin	57105-53-0	Indole-3-acetyl-L-tryptophan	IAA-Trp	N/A	N/A	N/A	N/A	N/A	N/A
GA	427-77-0	Gibberellin A9	GA9	N/A	N/A	N/A	N/A	N/A	N/A
GA	510-75-8	Gibberellin A7	GA7	N/A	N/A	N/A	N/A	N/A	N/A
GA	51576-08-0	Gibberellin A53	GA53	N/A	N/A	N/A	N/A	N/A	N/A
GA	545-97-1	Gibberellin A1	GA1	N/A	N/A	N/A	N/A	N/A	N/A
GA	77-06-5	Gibberellin A3	GA3	N/A	N/A	N/A	N/A	N/A	N/A
GA	19143-87-4	Gibberellin A20	GA20	N/A	N/A	N/A	N/A	N/A	N/A
GA	6980-44-5	Gibberellin A19	GA19	N/A	N/A	N/A	N/A	N/A	N/A
GA	13744-18-8	Gibberellin A15	GA15	N/A	N/A	N/A	N/A	N/A	N/A
GA	468-44-0	Gibberellin A4	GA4	N/A	N/A	N/A	N/A	N/A	N/A
GA	19427-32-8	Gibberellin A24	GA24	N/A	N/A	N/A	N/A	N/A	N/A
JA	120303-51-7	N-[(-)-Jasmonoyl]-(L)-valine	JA-Val	N/A	N/A	N/A	N/A	N/A	0.07851
JA	3572-64-3	Dihydrojasmonic acid	H2JA	0.80448	0.92155	1.47315	1.31695	0.62648	1.02751
JA	39924-52-2	Methyl jasmonate	MEJA	N/A	N/A	N/A	N/A	N/A	1.75359
JA	136845-17-5	3-oxo-2-(2-(Z)-Pentenyl) cyclopentane-1-butyric acid	OPC-4	N/A	N/A	N/A	N/A	12.6597	14.546
JA	12330-92-9	Jasmonoyl-L-isoleucine	JA-ILE	0.62501	0.67774	0.2977	3.30172	3.32307	2.91759
JA	5074224-79-7	cis(+)-12-Oxophytodienoic acid	OPDA	191.72	125.478	195.234	138.993	99.4368	60.2893
JA	3572-66-5	Jasmonic acid	JA	11.4208	10.9611	8.14124	42.7869	33.562	63.9018
JA	136768-22-4	3-oxo-2-(2-(Z)-Pentenyl)cyclopentane-1-hexanoic acid	OPC-6	N/A	N/A	N/A	N/A	N/A	N/A
JA	120303-53-9	N-[(-)-Jasmonoyl]-(l)-phenalanine	JA-Phe	N/A	N/A	N/A	N/A	N/A	N/A
SA	10366-91-3	Salicylic acid 2-O-β-glucoside	SAG	645.308	125.65	152.403	122.336	289.314	126.678
SA	69-72-7	Salicylic acid	SA	203.156	60.5262	55.9557	58.3116	95.4712	211.249
Unit of phytohormone content unit: ng/g in wet roots
